# Supplementary material for: Roles of Exogenous α-Lipoic Acid and Cysteine in Mitigation of Drought Stress and Restoration of Grain Quality in Wheat
Source: Plants (Basel). 2021 Oct 28;10(11):2318. doi: 10.3390/plants10112318 (PMC8619972; doi:10.3390/plants10112318)
Supplement: Supplementary file 1 [file plants-10-02318-s001.zip]

Archive with 1 entries (1 files):
- plants-1397016-supplementary.pdf
